# Supplementary material for: Synaptopodin-2 Isoforms Have Specific Binding Partners and Display Distinct, Muscle Cell Type-Specific Expression Patterns
Source: Cells. 2023 Dec 30;13(1):85. doi: 10.3390/cells13010085 (PMC10778272; doi:10.3390/cells13010085)
Supplement: Supplementary file 1 [file cells-13-00085-s001.zip]

Archive with 1 entries (1 files):
- cells-2756951-supplementary.pdf
